# Supplementary material for: Patterns and Predictors of Low-Calorie Sweetener Consumption during Pregnancy: Findings from a National Survey
Source: Nutrients. 2023 Sep 28;15(19):4196. doi: 10.3390/nu15194196 (PMC10574556; doi:10.3390/nu15194196)
Supplement: Supplementary file 1 [file nutrients-15-04196-s001.zip]

Archive with 1 entries (1 files):
- nutrients-2621457-supplementary.pdf
